# Supplementary material for: Ajania pacifica (Nakai) K. Bremer and Humphries Extract Limits MYC Expression to Induce Apoptosis in Diffuse Large B Cell Lymphoma
Source: Curr Issues Mol Biol. 2024 May 11;46(5):4580–94. doi: 10.3390/cimb46050278 (PMC11119827; doi:10.3390/cimb46050278)
Supplement: Supplementary file 1 [file cimb-46-00278-s001.zip]

Archive with 1 entries (1 files):
- cimb-2889382-supplementary.pdf
